# Supplementary material for: Rough colony morphology of Mycobacterium massiliense Type II genotype is due to the deletion of glycopeptidolipid locus within its genome
Source: BMC Genomics. 2013 Dec 17;14:890. doi: 10.1186/1471-2164-14-890 (PMC3878547; doi:10.1186/1471-2164-14-890)
Supplement: Additional file 2 — List of primers used in this study. [file 1471-2164-14-890-S2.xls]

## Sheet: Sheet1
Supplementary Table S1. List of primers used in this study.
Primers	Sequences (5’-3’)	Amplified sequence length (bp)
atf1-F	CTG AAG CGC CGA TGG GTT GT	497
atf1-R	AGC CGG GAC TTC AGT GCG ATA G
atf2-F	ATC CTG CCG GGT TAC TAC ATC GTC	415
atf2-R	CAC CGG CGG AGA ACA TTA TCG
fmt-F	GTT CAC GCA GCG GGT TCA GA	431
fmt-R	AAT GGG GAT ACA GAT GCG ACG ACT
gap-F	CCG CCA GCG TGA GAA CCA G	456
gap-R	ACC ACC GCG AAC AGG ACC AG
gtf1-F	GTC CTG GCG GCT GAA CAA GAA	455
gtf1-R	GGC ACG CGG GAA AAA CAG TC
gtf2-F	CAC GAT GGG GCT GAC AAC C	478
gtf2-R	GGC CGC AAC CGC ATA CTC T
mps1-F	CAA GGG CGC CAA GGA ACA ACT	476
mps1-R	CGG CAG GAC GTC GGC TAT TT
mps2-F	GGG CCC GGG AGA GGT TGT	472
mps2-R	CAG TAG TGC GCC CCA GAT TTC
rmlB-F	GGT GGC GCG GGA TTC ATT	414
rmlB-R	CGG CCG CGG GTA AAA GAC
rmt2-F	TGC GTC ATT ACC TGC CCA TTT ATC	433
rmt2-R	ATC GCG TCC ATC AGC CAC TTC
rmt3-F	GCG GGG TCA GCT ACG GAT TCT	466
rmt3-R	ACC ACG GAC ACG CCC AAC TC
rmt4-F	CTT CGG CAG GAC CTC ACC AGA T	510
rmt4-R	GAA CCA GCC CGG CAC AAA AC
