# Supplementary material for: Rough colony morphology of Mycobacterium massiliense Type II genotype is due to the deletion of glycopeptidolipid locus within its genome
Source: BMC Genomics. 2013 Dec 17;14:890. doi: 10.1186/1471-2164-14-890 (PMC3878547; doi:10.1186/1471-2164-14-890)
Supplement: Additional file 4 — List of clinical isolates used in this study. [file 1471-2164-14-890-S4.xls]

## Sheet: Sheet1
Supplementary Table S2. List of clinical isolates used in this study
M. massiliense Type I	M. massiliense Type II	M. massiliense Type I (rough)	M. abscessus (smooth)	M. abscessus (rough)
51843	50594	54342	54627	55088
50375	51048	51302	57214	58188
52352	52008	52966	57388	58336
Asan 14	52012	Asan 2	57897	58412
Asan 32	Asan 1	Asan 22	58181	58649
53996	52265	Asan 23	58258	58816
Asan 15	Asan 4	54790	57330	55935
Asan 17	Asan 5	Asan 34	57900	56232
Asan 27	Asan 6	Asan 40	57989	56544
Asan 30	Asan 19	53317	58330	56633
Asan 35	Asan 20	53410	58417	56642
Asan 7	Asan 13	54158
Asan 8	Asan 39
52444	52188
53424	54004
54436	54156
53334	53911
54085	54335
54341	54430
Asan 29	Asan 31
53112	Asan 38
